# Supplementary material for: DFT Studies of Dimethylaminophenyl-Substituted Phthalocyanine and Its Silver Complexes
Source: Molecules. 2024 Mar 18;29(6):1344. doi: 10.3390/molecules29061344 (PMC10974634; doi:10.3390/molecules29061344)
Supplement: Supplementary file 1 [file molecules-29-01344-s001.zip]

Archive with 1 entries (1 files):
- molecules-2879151-supplementary.pdf
